# Supplementary material for: Synergistic and Selective Antiproliferative Effects of Cafestol and a Hyaluronic Acid–Epigallocatechin Gallate Conjugate in Human Renal Cancer Cells
Source: Int J Mol Sci. 2026 May 29;27(11):4929. doi: 10.3390/ijms27114929 (PMC13256355; doi:10.3390/ijms27114929)
Supplement: Supplementary file 1 [file ijms-27-04929-s001.zip]

Archive with 1 entries (1 files):
- ijms-4136519-supplementary.docx
